# Supplementary material for: Biosynthesis and import of the cytoprotective extremolytes ectoine and hydroxyectoine in the phylum Planctomycetota
Source: Front Microbiol. 2026 Jun 24;17:1823765. doi: 10.3389/fmicb.2026.1823765 (PMC13342039; doi:10.3389/fmicb.2026.1823765)
Supplement: Supplementary file 2 [file Table_1.xlsx]

## Sheet: ncbi_dataset(1)
Table S1. RefSeq accession numbers of the genomes used for phylogenetic tree reconstruction and genome mining for ectoine biosynthetic clusters. Strains highlighted in grey belong to collapsed clades in the tree. The genera Aporhodopirellula, Neorhodopirellula and Allorhodopirellula are shown as Rhodopirellula in the tree. Roseiconus spp. were recently renamed Stieleria and are shown as Stieleria…
Species name	Strain name	RefSeq accession
Adhaeretor mobilis	HG15A2	GCF_007741515.1
Aeoliella mucimassa	Pan181	GCF_007748035.1
Aeoliella straminimaris	ICT_H6.2	GCF_024054565.1
Algisphaera agarilytica	DSM 103725	GCF_014207595.1
Alienimonas californiensis	CA12	GCF_007743815.1
Alienimonas chondri	LzC2	GCF_013036045.1
Allorhodopirellula heiligendammensis	Poly21	GCF_007860105.1
Allorhodopirellula solitaria	CA85	GCF_007859855.1
Anaerobaca lacustris	M17dextr	GCF_030012215.1
Anaeroglomus insulsum	U12dextr	GCF_050689095.1
Anaerohalosphaera lusitana	ST-NAGAB-D1	GCF_002007645.1
Anatilimnocola aggregata	ETA_A8	GCF_007747655.1
Anatilimnocola aquadivae	NA78	GCF_049819085.1
Anatilimnocola floriformis	PX40	GCF_024256385.1
Aporhodopirellula aestuarii	ICT_H3.1	GCF_023701485.1
Aporhodopirellula rubra	CECT 8075	GCF_014192335.1
Aporhodopirellula sallentina	SM41	GCF_000346505.1
Aquisphaera giovannonii	OJF2	GCF_008087625.1
Aquisphaera insulae	JC669	GCF_011064615.1
Aureliella helgolandensis	Q31a	GCF_007752135.1
Blastopirellula marina	DSM 3645	GCF_000153105.1
Blastopirellula retiformator	Enr8	GCF_007859755.1
Blastopirellula sediminis	JC732	GCF_020966755.1
Botrimarina colliarenosi	Pla108	GCF_007859955.1
Botrimarina hoheduenensis	Pla111	GCF_007859815.1
Botrimarina mediterranea	Spa11	GCF_007753265.1
Bremerella alba	FF15	GCF_013618625.1
Bremerella cremea	JCM 17758	GCF_039541315.1
Bremerella volcania	Pan97	GCF_007748115.1
Bythopirellula goksoeyrii	Pr1d	GCF_008065115.1
Bythopirellula polymerisocia	Pla144	GCF_007860015.1
Calycomorphotria hydatis	V22	GCF_007745435.1
Candidatus Brocadia sapporoensis	40	GCF_001753675.2
Candidatus Brocadia sinica JPN1	JPN1	GCF_000949635.1
Candidatus Kuenenia stuttgartensis	CSTR1	GCF_011066545.1
Candidatus Laterigemmans baculatus	JC640	GCF_010367455.1
Candidatus Scalindua japonica	husup-a2	GCF_002443295.1
Candidatus Uabimicrobium amorphum	SRT547	GCF_009002475.1
Candidatus Uabimicrobium helgolandensis	HlEnr_7	GCF_041508025.1
Caulifigura coniformis	Pan44	GCF_007745175.1
Crateriforma conspicua	Mal65	GCF_007752935.1
Crateriforma spongiae	HD03	GCF_047300955.1
Engelhardtia mirabilis	Pla133	GCF_007748095.1
Fimbriiglobus ruber	SP5	GCF_002197845.1
Fontivita pretiosa	B-254	GCF_050410795.1
Frigoriglobus tundricola	PL17	GCF_013128195.2
Fuerstiella marisgermanici	NH11	GCF_001983935.1
Gemmata algarum	JC673	GCF_034097035.1
Gemmata massiliana	Soil9	GCF_901538265.1
Gemmata obscuriglobus	DSM 5831	GCF_003149495.1
Gemmata palustris	G18	GCF_017939745.1
Gimesia alba	Pan241w	GCF_007744675.1
Gimesia algae	Pan161	GCF_007746795.1
Gimesia aquarii	V144	GCF_007748195.1
Gimesia benthica	E7	GCF_009720525.1
Gimesia chilikensis	JC646	GCF_008329715.1
Gimesia fumaroli	Enr17	GCF_007754425.1
Gimesia maris	DSM 8797	GCF_008298035.1
Gimesia panareensis	Enr10	GCF_007748155.1
Humisphaera borealis	M1803	GCF_015169395.1
Isosphaera pallida	ATCC 43644	GCF_000186345.1
Kolteria novifilia	Pan216	GCF_007748055.1
Kueselia aquadivae	EP7	GCF_038400315.1
Lacipirellula limnantheis	I41	GCF_007746075.1
Lacipirellula parvula	PX69	GCF_009177095.1
Lacunimicrobium album	SH248	GCF_052161635.1
Lignipirellula cremea	SH602	GCF_056501455.1
Limihaloglobus sulfuriphilus	SM-Chi-D1	GCF_001999965.1
Limnoglobus roseus	PX52	GCF_008254045.1
Maioricimonas rarisocia	Mal4	GCF_007747795.1
Mariniblastus fucicola	FC18	GCF_008087665.1
Mucisphaera calidilacus	Pan265	GCF_007748075.1
Natronomicrosphaera hydrolytica	AB-hyl4	GCF_041821185.1
Neorhodopirellula lusitana	DSM 25457	GCF_900182915.1
Neorhodopirellula pilleata	Pla100	GCF_007859915.1
Novipirellula artificiosorum	Poly41	GCF_007860135.1
Novipirellula aureliae	Q31b	GCF_007860185.1
Novipirellula caenicola	NBRC 110016	GCF_039545035.1
Novipirellula galeiformis	Pla52o	GCF_007860095.1
Novipirellula herctigrandis	CA13	GCF_007859835.1
Novipirellula rosea	JCM 17759	GCF_039541335.1
Paludisphaera borealis	PX4	GCF_001956985.1
Paludisphaera mucosa	Pla2	GCF_029589435.1
Paludisphaera rhizosphaerae	JC665	GCF_011065895.1
Paludisphaera soli	JC670	GCF_011064595.1
Phycisphaera mikurensis	NBRC 102666	GCF_000284115.1
Pirellulimonas nuda	Pla175	GCF_007750855.1
Planctellipticum variicoloris	SH412	GCF_030622045.1
Planctomicrobium aquicomposti	SH664	GCF_051466325.1
Planctomicrobium limosum	SH527	GCF_051465645.1
Planctomicrobium mucosum	SH668	GCF_051466335.1
Planctomicrobium piriforme	P3	GCF_900113665.1
Planctomicrobium stercoris	SH661	GCF_051465655.1
Planctopirus ephydatiae	spb1	GCF_007752345.1
Planctopirus hydrillae	JC280	GCF_001707835.1
Planctopirus limnophila	DSM 3776	GCF_000092105.1
Polystyrenella longa	Pla110	GCF_007750395.1
Poriferisphaera corsica	KS4	GCF_007747445.1
Posidoniimonas corsicana	KOR34	GCF_007859765.1
Posidoniimonas polymericola	Pla123a	GCF_007859935.1
Pseudobythopirellula maris	Mal64	GCF_007859945.1
Rhodopirellula bahusiensis	SWK21	GCF_002727185.1
Rhodopirellula baltica	SH1	GCF_000196115.1
Rhodopirellula europaea	6C	GCF_000338295.1
Rhodopirellula halodulae	JC737	GCF_020966775.1
Rhodopirellula islandica	K833	GCF_001027925.1
Novipirellula maiorica	SM1	GCF_000346295.1
Rohdeia mirabilis	Pla163	GCF_007750655.1
Roseiconus lacunae	HD01	GCF_035610185.1
Roseiconus nitratireducens	JC645	GCF_008629675.1
Roseimaritima multifibrata	FF011L	GCF_007741495.1
Roseimaritima sediminicola	JC651	GCF_009618275.1
Roseimaritima ulvae	UC8	GCF_008065135.1
Rosistilla carotiformis	Poly24	GCF_007753095.1
Rosistilla oblonga	CA51	GCF_007751715.1
Rosistilla ulvae	EC9	GCF_007741475.1
Rubinisphaera brasiliensis	DSM 5305	GCF_000165715.2
Rubinisphaera italica	Pan54	GCF_007859715.1
Rubinisphaera margarita	ICM_H10	GCF_022267515.1
Rubripirellula amarantea	Pla22	GCF_007859865.1
Rubripirellula lacrimiformis	K22.7	GCF_007741535.1
Rubripirellula obstinata	LF1	GCF_008374075.1
Rubripirellula reticaptiva	Poly59	GCF_007860175.1
Rubripirellula tenax	Poly51	GCF_007860125.1
Saltatorellus ferox	Poly30	GCF_007751475.1
Schlesneria paludicola	DSM 18645	GCF_000255655.1
Schlesneria sphaerica	T3-172	GCF_044336245.1
Sedimentisphaera cyanobacteriorum	L21-RPul-D3	GCF_001997385.1
Sedimentisphaera salicampi	ST-PulAB-D4	GCF_002117005.1
Singulisphaera acidiphila	DSM 18658	GCF_000242455.2
Singulisphaera chitinilytica	PoT	GCF_049331405.1
Singulisphaera photorubra	Ch08	GCF_045290345.1
Singulisphaera rosea	S26	GCF_054877945.1
Stieleria sp.	SV_7m_r	GCF_007745635.1
Stieleria sp.	TBK1r	GCF_007753675.1
Stieleria maiorica	Mal15	GCF_008035925.1
Stieleria mannarensis	JC639	GCF_014154935.1
Stieleria marina	K23_9	GCF_007741555.1
Stieleria neptunia	Enr13	GCF_007754155.1
Stieleria sedimenti	ICT_E10.1	GCF_025060895.1
Stieleria tagensis	TO1_6	GCF_024129865.1
Stieleria varia	Pla52n	GCF_038443385.1
Stratiformator vulcanicus	Pan189	GCF_007744515.1
Symmachiella dynata	Mal52	GCF_007747995.1
Symmachiella macrocystis	CA54	GCF_007860075.1
Tautonia marina	JC650	GCF_009177065.1
Tautonia plasticadhaerens	ElP	GCF_007752535.1
Tautonia rosea	JC657	GCF_012958305.1
Tautonia sociabilis	GM2012	GCF_003977685.1
Telmatocola sphagniphila	SP2	GCF_018398935.1
Thalassoglobus neptunius	KOR42	GCF_007859735.1
Thalassoglobus polymorphus	Mal48	GCF_007744255.1
Thalassoroseus pseudoceratinae	JC658	GCF_011634775.1
Thermogemmata fonticola	2918	GCF_013694095.1
Thermogutta hypogea	JCM 19991	GCF_055386265.1
Thermogutta terrifontis	R1	GCF_002277955.1
Thermopirellula anaerolimosa	JCM 17478	GCF_054657335.1
Thermostilla marina	JCM 19992	GCF_054657455.1
Tundrisphaera lichenicola	P12	GCF_051175385.1
Tundrisphaera macrotermitis	TA3	GCF_051175315.1
Tuwongella immobilis	MBLW1	GCF_901538355.1
Urbifossiella limnaea	ETA_A1	GCF_007747215.1
Zavarzinella formosa	DSM 19928	GCF_000255705.1
